# Supplementary material for: Complement Evasion Protects FCoV from Virus Clearance Within Prototypic FIP Lesions
Source: Viruses. 2024 Oct 29;16(11):1685. doi: 10.3390/v16111685 (PMC11598988; doi:10.3390/v16111685)
Supplement: Supplementary file 1 [file viruses-16-01685-s001.zip]

Archive with 1 entries (1 files):
- viruses-3278545-supplementary.pdf
